# Supplementary material for: diplo-locus: a lightweight toolkit for inference and simulation of time-series genetic data under general diploid selection
Source: G3 (Bethesda). 2025 Jun 6;15(8):jkaf123. doi: 10.1093/g3journal/jkaf123 (PMC12341859; doi:10.1093/g3journal/jkaf123)
Supplement: jkaf123_Supplementary_Data [file jkaf123_supplementary_data.pdf]

Archive with 2 entries (2 files):
- File S1.aux
- Supplemental_Material_File_S1_G3-2025-405842.pdf
