# Supplementary material for: diplo-locus: a lightweight toolkit for inference and simulation of time-series genetic data under general diploid selection
Source: G3 (Bethesda). 2025 Jun 6;15(8):jkaf123. doi: 10.1093/g3journal/jkaf123 (PMC12341859; doi:10.1093/g3journal/jkaf123)
Supplement: jkaf123_Supplementary_Data [file jkaf123_supplementary_data.pdf › File S1.aux]

\relax 
\bibstyle{myabbrvnat}
\citation{Bollback2008,Mathieson2013,Steinruecken2014}
\citation{Durrett2008}
\@writefile{toc}{\contentsline {section}{\numberline {S1}Hidden Markov Model to Compute Likelihoods of Temporal Samples}{2}{}\protected@file@percent }
\newlabel{sec_hmm}{{S1}{2}}
\@writefile{toc}{\contentsline {subsection}{\numberline {S1.1}Diploid Wright-Fisher Model and Temporal Samples}{2}{}\protected@file@percent }
\@writefile{lot}{\contentsline {table}{\numberline {S1}{\ignorespaces Fitness schemes for diploid genotypes. Here ``\text  {A}'' is the focal allele. Parameters $s$ and $h$ denote the selection coefficient and dominance coefficient, respectively.\relax }}{2}{}\protected@file@percent }
\providecommand*\caption@xref[2]{\@setref\relax\@undefined{#1}}
\newlabel{tab.coef}{{S1}{2}}
\@writefile{toc}{\contentsline {subsubsection}{\numberline {S1.1.1}Initial Distribution}{2}{}\protected@file@percent }
\newlabel{sec_hmm_init}{{S1.1.1}{2}}
\citation{Durrett2008}
\newlabel{eq_hmm_init}{{S1.1}{3}}
\@writefile{toc}{\contentsline {subsubsection}{\numberline {S1.1.2}Transition}{3}{}\protected@file@percent }
\newlabel{eq_hmm_transition}{{S1.2}{3}}
\citation{Bishop2016}
\newlabel{eq_hmm_transition_multi}{{S1.3}{4}}
\@writefile{toc}{\contentsline {subsubsection}{\numberline {S1.1.3}Emission}{4}{}\protected@file@percent }
\newlabel{eq_hmm_emission}{{S1.4}{4}}
\@writefile{toc}{\contentsline {subsection}{\numberline {S1.2}Likelihood of Temporal Samples}{4}{}\protected@file@percent }
\newlabel{eq_def_forward_variable}{{S1.5}{4}}
\MT@newlabel{eq_hmm_init}
\MT@newlabel{eq_hmm_emission}
\citation{Bishop2016}
\MT@newlabel{eq_hmm_transition}
\MT@newlabel{eq_hmm_transition_multi}
\MT@newlabel{eq_hmm_emission}
\MT@newlabel{eq_def_forward_variable}
\@writefile{toc}{\contentsline {subsection}{\numberline {S1.3}Maximum Likelihood estimates of selection coefficients and Likelihood Ratios}{5}{}\protected@file@percent }
\newlabel{def_llr}{{S1.6}{5}}
\citation{Watterson1975}
\citation{Sawyer1992}
\@writefile{toc}{\contentsline {section}{\numberline {S2}Inferring parameters from replicates simulated using \texttt  {diplo-locus}}{6}{}\protected@file@percent }
\newlabel{sec.DLsims}{{S2}{6}}
\@writefile{toc}{\contentsline {subsection}{\numberline {S2.1}Simulation set-up}{6}{}\protected@file@percent }
\newlabel{sec.DLsim_setup}{{S2.1}{6}}
\newlabel{eq_watterson_distn}{{S2.7}{6}}
\@writefile{toc}{\contentsline {subsection}{\numberline {S2.2}Likelihood computation}{6}{}\protected@file@percent }
\newlabel{sec_likelihood_computation}{{S2.2}{6}}
\MT@newlabel{def_llr}
\citation{Self1987}
\@writefile{lof}{\contentsline {figure}{\numberline {S1}{\ignorespaces ROC curves for LLR computed using \texttt  {diplo-locus} for samples simulated to start at a fixed frequency of 0.01. Likelihood computation assumes a fixed starting frequency 0.01 and fixed dominance coefficient of A) $h=0.5$ (additive), B) $h=0$ (recessive), and C) $h=1$ (dominant).\relax }}{7}{}\protected@file@percent }
\newlabel{fig.DLsim_denovo-initFreq_rocs}{{S1}{7}}
\@writefile{toc}{\contentsline {subsection}{\numberline {S2.3}Power to distinguish selection from neutrality}{7}{}\protected@file@percent }
\newlabel{sec.DLsim_rocs}{{S2.3}{7}}
\MT@newlabel{def_llr}
\@writefile{lof}{\contentsline {figure}{\numberline {S2}{\ignorespaces Receiver operating characteristic (ROC) curves for the likelihood ratio (LLR) computed using \texttt  {diplo-locus} for samples simulated to start at a fixed frequency of 0.01. Likelihood computation assumes a uniform initial frequency distribution and uses a fixed dominance coefficient of A) $h=0.5$ (additive), B) $h=0$ (recessive), and C) $h=1$ (dominant).\relax }}{8}{}\protected@file@percent }
\newlabel{fig.DLsim_denovo-Unif_rocs}{{S2}{8}}
\@writefile{lof}{\contentsline {figure}{\numberline {S3}{\ignorespaces ROC curves for the LLR computed using \texttt  {diplo-locus} for samples simulated to start at a frequency drawn from Watterson's neutral distribution (see equation\nobreakspace  {}\MT_extended_eqref:n  {eq_watterson_distn}). Likelihood computation assumes uniform initial conditions and fixed dominance coefficient of A) $h=0.5$ (additive), B) $h=0$ (recessive), and C) $h=1$ (dominant).\relax }}{8}{}\protected@file@percent }
\MT@newlabel{eq_watterson_distn}
\newlabel{fig.DLsim_sv-unif_rocs}{{S3}{8}}
\@writefile{lof}{\contentsline {figure}{\numberline {S4}{\ignorespaces Quantile-quantile (QQ) plot of the p-values computed using the asymptotic $\chi ^2(1)$ from neutral simulations in the case of additive selection ($h=0.5$) with the respective initial conditions for simulation and likelihood computation.\relax }}{9}{}\protected@file@percent }
\newlabel{fig.qqplot}{{S4}{9}}
\@writefile{toc}{\contentsline {subsection}{\numberline {S2.4}Accuracy in estimating selection coefficients}{9}{}\protected@file@percent }
\@writefile{lof}{\contentsline {figure}{\numberline {S5}{\ignorespaces Distributions of MLEs of the selection coefficient A) $\hat  {s}_{AA}$ with varying dominance or B) $\hat  {s}_{Aa}$ with heterozygote advantage (over-dominance), inferred using a fixed initial frequency of $0.01$. Replicates were simulated with an initial condition at a fixed frequency of 0.01.\relax }}{10}{}\protected@file@percent }
\newlabel{fig.DL_dnv-freq_box}{{S5}{10}}
\@writefile{lof}{\contentsline {figure}{\numberline {S6}{\ignorespaces Distributions of MLEs of the selection coefficient A) $\hat  {s}_{AA}$ with varying dominance or B) $\hat  {s}_{Aa}$ with heterozygote advantage (over-dominance), inferred under a uniform initial condition. Replicates were simulated with an initial condition at a fixed frequency of 0.01.\relax }}{10}{}\protected@file@percent }
\newlabel{fig.DLsim_dnv-unif_box}{{S6}{10}}
\@writefile{lof}{\contentsline {figure}{\numberline {S7}{\ignorespaces Distributions of MLEs of the selection coefficient A) $\hat  {s}_{AA}$ with varying dominance or B) $\hat  {s}_{Aa}$ with heterozygote advantage (over-dominance), inferred under a uniform initial condition. Replicates were simulated with initial frequency drawn from Watterson's neutral distribution. Numbers in boxes indicate number of replicates outside of plotting range.\relax }}{11}{}\protected@file@percent }
\newlabel{fig.DLsim_st-unif_box}{{S7}{11}}
\@writefile{toc}{\contentsline {subsection}{\numberline {S2.5}Inferring the onset of selection}{11}{}\protected@file@percent }
\citation{Self1987}
\citation{Baumdicker2022}
\citation{Cheng2020}
\citation{haller2023slim4}
\@writefile{toc}{\contentsline {section}{\numberline {S3}Inferring diploid selection from replicates simulated using \texttt  {SLiM}}{12}{}\protected@file@percent }
\newlabel{sec.Slim}{{S3}{12}}
\@writefile{toc}{\contentsline {subsection}{\numberline {S3.1}\texttt  {SLiM} simulation set-up}{12}{}\protected@file@percent }
\@writefile{lof}{\contentsline {figure}{\numberline {S8}{\ignorespaces Point estimates and likelihood based testing when inferring onset of selection. A) QQ-plot of p-values for non-neutrality and inferred onset, computed using different asymptotics. B) Boxplot of marginal point estimates of selection coefficients $s_{AA}$. C) ROC curves indicating power under different simulated true selection coefficients $s_{AA}$. D) Boxplot of marginal point estimates of time of selection onset $t_o$. Plots based on 500 simulated replicates in each scenario.\relax }}{13}{}\protected@file@percent }
\newlabel{fig_onset}{{S8}{13}}
\@writefile{lof}{\contentsline {figure}{\numberline {S9}{\ignorespaces ROC curves for the LLR computed using \texttt  {diplo-locus} for the selected mutation in samples simulated by \texttt  {SLiM} after initialization using \texttt  {msprime}. Likelihood computation assumes a uniform initial condition and fixed dominance coefficients A) $h=0$, B) $h=0.5$, or C) $h=1$.\relax }}{14}{}\protected@file@percent }
\newlabel{fig.slim_sel_rocs}{{S9}{14}}
\@writefile{toc}{\contentsline {subsection}{\numberline {S3.2}Identifying locus under selection and estimating selection coefficients}{14}{}\protected@file@percent }
\citation{Taus2017}
\citation{Foll2015}
\citation{Mathieson2022}
\@writefile{lof}{\contentsline {figure}{\numberline {S10}{\ignorespaces Distribution of MLEs of selection coefficient for the selected mutation, inferred under a uniform initial condition for sets of simulated loci with different dominance coefficients. Numbers in boxes indicate number of replicates outside of plotting range.\relax }}{15}{}\protected@file@percent }
\newlabel{fig.slim_sel_box}{{S10}{15}}
\@writefile{toc}{\contentsline {section}{\numberline {S4}Comparison of methods to infer selection from time series data}{15}{}\protected@file@percent }
\newlabel{sec_comparison}{{S4}{15}}
\@writefile{lof}{\contentsline {figure}{\numberline {S11}{\ignorespaces Distribution of the distance from the position with the highest LLR to the position of the true target of selection. Boxplots show the quartiles. For $s_\text  {aA} = 0$ or $s_\text  {AA} = 0$, the ``true target'' evolves neutrality, thus the distribution of the identified position is uniform in the genomic region.\relax }}{16}{}\protected@file@percent }
\newlabel{fig.loc}{{S11}{16}}
\@writefile{lof}{\contentsline {figure}{\numberline {S12}{\ignorespaces Receiver operating curves (ROCs) curves for the LLR computed using \texttt  {diplo-locus} at the locus with highest LLR in simulated genomic region. Likelihood computation assumes a uniform initial condition and fixed dominance coefficients A) $h=0$, B) $h=0.5$, or C) $h=1$.\relax }}{16}{}\protected@file@percent }
\newlabel{fig.slim_max_rocs}{{S12}{16}}
\@writefile{lof}{\contentsline {figure}{\numberline {S13}{\ignorespaces Distributions of absolute value of selection coefficient MLEs inferred at locus with highest LLR under a uniform initial condition. Numbers in boxes indicate replicates outside of plotting range.\relax }}{17}{}\protected@file@percent }
\newlabel{fig.slim_max_box}{{S13}{17}}
\citation{Ludwig2009}
\citation{Steinruecken2014}
\citation{He2023}
\citation{Der-Sarkissian2015}
\@writefile{lof}{\contentsline {figure}{\numberline {S14}{\ignorespaces Boxplots exhibiting inference accuracy of the methods \texttt  {diplo-locus}, \texttt  {LLS}, \texttt  {WFABC}, and \texttt  {bmws}. Simulations for 160 generations, initialized from standing variation, sampled at 9 timepoints. The scenarios are either additive selection ($h=\tfrac  {1}{2}$) or dominance ($h=1$), and either a single constant coefficient (c) or a scenario where the coefficient changes (v). We only show results for $s \in \{0, 0.02, 0.05\}$, and omit a method, if it was not designed for a certain scenario. Numbers above and below plot denote estimates out of plot range. Only 500 out of 2000 replicates shown.\relax }}{18}{}\protected@file@percent }
\newlabel{fig_g160}{{S14}{18}}
\@writefile{lof}{\contentsline {figure}{\numberline {S15}{\ignorespaces Boxplots exhibiting inference accuracy of the methods \texttt  {diplo-locus}, \texttt  {LLS}, \texttt  {WFABC}, and \texttt  {bmws}. Simulations for 4000 generations, initialized from standing variation, sampled at 9 timepoints. The scenarios are either additive selection ($h=\tfrac  {1}{2}$) or dominance ($h=1$), and either a single constant coefficient (c) or a scenario where the coefficient changes (v). We only show results for $s \in \{0, 0.002, 0.005\}$, and omit a method, if it was not designed for a certain scenario. Numbers above and below plot denote estimates out of plot range. Only 500 out of 2000 replicates shown.\relax }}{19}{}\protected@file@percent }
\newlabel{fig_g4000}{{S15}{19}}
\citation{Steinruecken2014}
\citation{Mathieson2022}
\citation{Mallick2024}
\citation{Margaryan2020}
\citation{Schiffels2016}
\citation{Martiniano2016}
\citation{Olalde2018}
\citation{Patterson2021}
\citation{Gretzinger2022}
\@writefile{lot}{\contentsline {table}{\numberline {S2}{\ignorespaces Allele count data at the \textit  {ASIP} locus in ancient horses used for the analyses. The mutation is assumed to occur at $t_0=17,000$ years before the common era (BCE) with an initial frequency of $1/(2N_e)$. \relax }}{20}{}\protected@file@percent }
\newlabel{tab.asip}{{S2}{20}}
\@writefile{toc}{\contentsline {section}{\numberline {S5}Analyses of Empirical Data}{20}{}\protected@file@percent }
\newlabel{sec_real_data}{{S5}{20}}
\@writefile{toc}{\contentsline {subsection}{\numberline {S5.1}Log-likelihood surface for \textit  {ASIP} locus in ancient horses}{20}{}\protected@file@percent }
\newlabel{sec_asip}{{S5.1}{20}}
\@writefile{toc}{\contentsline {subsection}{\numberline {S5.2}Analysis of temporal allele counts of ancient humans in Great Britain}{20}{}\protected@file@percent }
\newlabel{sec_uk}{{S5.2}{20}}
\citation{Moorjani2016}
\citation{Browning2015}
\citation{Browning2015}
\citation{Ludwig2009}
\citation{Ludwig2009}
\@writefile{lof}{\contentsline {figure}{\numberline {S16}{\ignorespaces Log-likelihood surfaces computed from the temporal allele frequency data at the ASIP locus in ancient horses. We vary the assumed time of origin of the selected allele between A) $t_0=17,000$, B) $t_0=15,000$, and C) $t_0=13,105$, where the latter time yields the highest log-likelihood at the maximum.\relax }}{21}{}\protected@file@percent }
\newlabel{fig_asip_surfaces}{{S16}{21}}
\citation{Enattah2002,Troelsen2003}
\citation{barghi2019}
\citation{barghi2019}
\citation{Mosteller1948}
\@writefile{toc}{\contentsline {subsection}{\numberline {S5.3}Analysis of \textit  {Drosophila simulans} Evolve \& Resequence dataset}{22}{}\protected@file@percent }
\newlabel{sec_dsim}{{S5.3}{22}}
\@writefile{lof}{\contentsline {figure}{\numberline {S17}{\ignorespaces  Manhattan plot of $p$-values for filtered SNPs on Chromosome 2 in temporally-stratified samples from Great Britain extracted from the Allen ancient DNA Resource Database (AADR, v54.1). Likelihood computation assumes a uniform initial distribution, additive selection, and uses a symmetric geometric grid covering [-0.5, 0.5] for $s_\text  {AA}$ with 51 points. Dashed line indicates the negative logarithm of the Bonferroni-corrected threshold at $p=0.05$.\relax }}{23}{}\protected@file@percent }
\newlabel{fig.uk-chr2}{{S17}{23}}
\@writefile{lof}{\contentsline {figure}{\numberline {S18}{\ignorespaces Manhattan plot of $p$-values for additive selection in the 2\nobreakspace  {}Mbp region approximately centering on the \textit  {LCT}/\textit  {MCM6} locus. Color codes for the value of the MLEs for $s_\text  {AA}$. The longest transcripts of protein-coding genes are shown below the Manhattan plot.\relax }}{23}{}\protected@file@percent }
\newlabel{fig.LCT}{{S18}{23}}
\citation{Palmieri2015}
\bibdata{references}
\bibcite{barghi2019}{{1}{2019}{{Barghi et~al.}}{{Barghi, Tobler, Nolte, Jak{\v {s}}i{\'c}, Mallard, Otte, Dolezal, Taus, Kofler, and Schl{\"o}tterer}}}
\bibcite{Baumdicker2022}{{2}{2022}{{Baumdicker et~al.}}{{Baumdicker, Bisschop, Goldstein, Gower, Ragsdale, Tsambos, Zhu, Eldon, Ellerman, Galloway, et~al.}}}
\bibcite{Bishop2016}{{3}{2016}{{Bishop}}{{}}}
\bibcite{Bollback2008}{{4}{2008}{{Bollback et~al.}}{{Bollback, York, and Nielsen}}}
\bibcite{Browning2015}{{5}{2015}{{Browning et~al.}}{{Browning, Behrens, Jocham, O'Reilly, and Bishop}}}
\bibcite{Cheng2020}{{6}{2020}{{Cheng and DeGiorgio}}{{}}}
\bibcite{Der-Sarkissian2015}{{7}{2015}{{Der~Sarkissian et~al.}}{{Der~Sarkissian, Ermini, Schubert, Yang, Librado, Fumagalli, J{\'o}nsson, Bar-Gal, Albrechtsen, Vieira, Petersen, Ginolhac, Seguin-Orlando, Magnussen, Fages, Gamba, Lorente-Galdos, Polani, Steiner, Neuditschko, Jagannathan, Feh, Greenblatt, Ludwig, Abramson, Zimmermann, Schafberg, Tikhonov, Sicheritz-Ponten, Willerslev, Marques-Bonet, Ryder, McCue, Rieder, Leeb, Slatkin, and Orlando}}}
\@writefile{lof}{\contentsline {figure}{\numberline {S19}{\ignorespaces Manhattan plot of $p$-values for additive selection on chromosome 2L. Horizontal dashed line shows Bonferroni correction at level\nobreakspace  {}0.05.\relax }}{25}{}\protected@file@percent }
\newlabel{fig_dsim}{{S19}{25}}
\@writefile{lof}{\contentsline {figure}{\numberline {S20}{\ignorespaces Manhattan plot of $p$-values around first strong peak on chromosome 2L and genes in the genomic region. Horizontal dashed line shows Bonferroni correction at level\nobreakspace  {}0.05.\relax }}{26}{}\protected@file@percent }
\newlabel{fig_dsim_peak1}{{S20}{26}}
\@writefile{lof}{\contentsline {figure}{\numberline {S21}{\ignorespaces Manhattan plot of $p$-values around second strong peak on chromosome 2L and genes in the genomic region. Horizontal dashed line shows Bonferroni correction at level\nobreakspace  {}0.05.\relax }}{26}{}\protected@file@percent }
\newlabel{fig_dsim_peak2}{{S21}{26}}
\bibcite{Durrett2008}{{8}{2008}{{Durrett}}{{}}}
\bibcite{Enattah2002}{{9}{2002}{{Enattah et~al.}}{{Enattah, Sahi, Savilahti, Terwilliger, Peltonen, and J{\"{a}}rvel{\"{a}}}}}
\bibcite{Foll2015}{{10}{2015}{{Foll et~al.}}{{Foll, Shim, and Jensen}}}
\bibcite{Gretzinger2022}{{11}{2022}{{Gretzinger et~al.}}{{Gretzinger, Sayer, Justeau, Altena, Pala, Dulias, Edwards, Jodoin, Lacher, Sabin, et~al.}}}
\bibcite{haller2023slim4}{{12}{2023}{{Haller and Messer}}{{}}}
\bibcite{He2023}{{13}{2023}{{He et~al.}}{{He, Dai, Lyu, Beaumont, and Yu}}}
\bibcite{Ludwig2009}{{14}{2009}{{Ludwig et~al.}}{{Ludwig, Pruvost, Reissmann, Benecke, Brockmann, Casta{\~n}os, Cieslak, Lippold, Llorente, Malaspinas, et~al.}}}
\bibcite{Mallick2024}{{15}{2024}{{Mallick et~al.}}{{Mallick, Micco, Mah, Ringbauer, Lazaridis, Olalde, Patterson, and Reich}}}
\bibcite{Margaryan2020}{{16}{2020}{{Margaryan et~al.}}{{Margaryan, Lawson, Sikora, Racimo, Rasmussen, Moltke, Cassidy, J{\o }rsboe, Ingason, Pedersen, et~al.}}}
\bibcite{Martiniano2016}{{17}{2016}{{Martiniano et~al.}}{{Martiniano, Caffell, Holst, Hunter-Mann, Montgomery, M{\"u}ldner, McLaughlin, Teasdale, Van~Rheenen, Veldink, et~al.}}}
\bibcite{Mathieson2013}{{18}{2013}{{Mathieson and McVean}}{{}}}
\bibcite{Mathieson2022}{{19}{2022}{{Mathieson and Terhorst}}{{}}}
\bibcite{Moorjani2016}{{20}{2016}{{Moorjani et~al.}}{{Moorjani, Sankararaman, Fu, Przeworski, Patterson, and Reich}}}
\bibcite{Mosteller1948}{{21}{1948}{{Mosteller and Fisher}}{{}}}
\bibcite{Olalde2018}{{22}{2018}{{Olalde et~al.}}{{Olalde, Brace, Allentoft, Armit, Kristiansen, Booth, Rohland, Mallick, Sz{\'e}cs{\'e}nyi-Nagy, Mittnik, et~al.}}}
\bibcite{Palmieri2015}{{23}{2015}{{Palmieri et~al.}}{{Palmieri, Nolte, Chen, and Schl{\"o}tterer}}}
\bibcite{Patterson2021}{{24}{2022}{{Patterson et~al.}}{{Patterson, Isakov, Booth, B{\"u}ster, Fischer, Olalde, Ringbauer, Akbari, Cheronet, Bleasdale, et~al.}}}
\bibcite{Sawyer1992}{{25}{1992}{{Sawyer and Hartl}}{{}}}
\bibcite{Schiffels2016}{{26}{2016}{{Schiffels et~al.}}{{Schiffels, Haak, Paajanen, Llamas, Popescu, Loe, Clarke, Lyons, Mortimer, Sayer, et~al.}}}
\bibcite{Self1987}{{27}{1987}{{Self and Liang}}{{}}}
\bibcite{Steinruecken2014}{{28}{2014}{{Steinr{\"{u}}cken et~al.}}{{Steinr{\"{u}}cken, Bhaskar, and Song}}}
\bibcite{Taus2017}{{29}{2017}{{Taus et~al.}}{{Taus, Futschik, and Schl{\"o}tterer}}}
\bibcite{Troelsen2003}{{30}{2003}{{Troelsen et~al.}}{{Troelsen, Olsen, M{\o }ller, and Sj{\"{o}}str{\"{o}}m}}}
\bibcite{Watterson1975}{{31}{1975}{{Watterson}}{{}}}
\gdef \@abspage@last{28}
